# Supplementary material for: Unified Magnifying Endoscopic Classification (UMEC) of Gastrointestinal Lesions: A North American Validation Study
Source: J Can Assoc Gastroenterol. 2023 Dec 9;7(3):246–54. doi: 10.1093/jcag/gwad055 (PMC11149659; doi:10.1093/jcag/gwad055)
Supplement: gwad055_suppl_Supplementary_Materials [file gwad055_suppl_supplementary_materials.zip]

Archive with 2 entries (2 files):
- ICMJE All Authors.docx
- gwad055_suppl_Supplementary.docx
